# Supplementary material for: EpCAM supports exit from pluripotency of embryonic stem cells via Eomes
Source: Cell Death Dis. 2026 Apr 11;17(1):389. doi: 10.1038/s41419-026-08734-w (PMC13076738; doi:10.1038/s41419-026-08734-w)
Supplement: Supplementary file 3 — Supplementary Table 1 [file 41419_2026_8734_MOESM3_ESM.xlsx]

## Sheet: Sheet1
DEGs_D0_DeSeq	DEGs_D3_DeSeq	DEGs_D7_DeSeq	DEGs_D10_DeSeq		KO_WT_D0_GSEA	KO_WT_D3_GSEA	KO_WT_D7_GSEA	KO_WT_D10_GSEA
Meg3	Rian	Airn	Meg3		Ubb	Galnt3	Ccnh	Rps27a
Rian	Meg3	Gm26870	Gm10800		Wnt5a	Sos1	Gata3	Psmb3
Cpe	Eif2s3y	Col1a2	Airn		Vps26a	Fgf15	Gata1	Psmd1
Epcam	Foxa2	Dppa5a	Gm26870		Vps35	Ubb	Rps27a	Psmd14
Eif2s3y	Rtl1	Plxna4	Gm21738		Wls	Fgf4	Psmb3	Rpn1
Hmga2	Eomes	Meg3	Gm10801		Wnt9a	Spry2	Psmd1	Uchl1
Mirg	Pcdh7	Zfp42	S100a1		Wnt7b	Rpn1	Lmo1	Psmd8
Uty	Lhx1	Tfap2c	Dmrt1		Wnt5b	Uchl1	Trp73	Ube2d2a
Gm20498	Mirg	Prrx1	Gm4027		Wnt2	Psmd8	Cbfb	Uba7
Gja1	Sp5	Esrrb	Opcml		Wnt4	Ube2d2a	Tcf3	Uba1
Mapt	Cdkn2a	Rian	Esrrb		Wnt3	Uba7	Psmd14	Psme1
Rtl1	Msx1	Pou5f1	Fam213a		Nr5a2	Uba1	Rpn1	Psma4
Hal	Mixl1	Nanog	BB287469		Mitf	Psme1	Uchl1	Psma5
Mbnl2	Ndrg1	Tyrobp	Hspb7		Phc1	Psma4	Psmd8	Psma2
Nr0b1	RP23-204I16.3	Gm8995	Gm20767		Ccnh	Psma5	Ube2d2a	Psmb5
Galp	Uty	Col1a1	Gm26758		Rxrg	Psma2	Uba7	Psmb4
Gm13261	5730457N03Rik	Nepn	Tbx20		St8sia4	Psmb5	Uba1	Psmb7
Ankub1	S100a10	Egfr	Eif2s3y		St8sia2	Psmb4	Psme1	Psmb6
Stmn2	Mesp1	Postn	Ehd3		Stab2	Psmb7	Psma4	Psmb1
Meis2	Gm13261	Dcn	Zscan4f		Has2	Psmb6	Psma5	Psmb2
Vmn2r109	Evx1	Lefty2	Ndnf		Has3	Psmb1	Psma2	Psmc6
Zic5	Gbp5	Pla2g4a	Clic6		Hmmr	Psmb2	Psmb5	Psmc2
Aim2	T	Gm10800	Hand1		Bmp2	Psmc6	Psmb4	Psmc3
H1f0	Adamts9	Trim30a	Sned1		Isl1	Psmc2	Psmb7	Psmd3
Ccdc175	Ankub1	Fam46a	Apoe		Gata6	Psmc3	Psmb6	Psmd2
Sp5	Dkk1	Rbp4	4932442L08Rik		Hey2	Psmd3	Psmb1	Psmd13
Gm24598	B830012L14Rik	Col6a2	Slitrk5		Hey1	Psmd2	Psmb2	Galnt3
Id3	Gm24598	Lum	Zfp42		Foxa2	Psmd13	Psmc6	Sos1
Gm16188	Cdh11	Apbb1ip	Col4a6		Foxc1	Vps26a	Psmc2	Fgf15
Tnik	Spink3	Rnase4	Cryab		Nfatc4	Vps35	Psmc3	Ubb
Gm14085	Cdx1	Utf1	Gm5039		Nfatc2	Wls	Psmd3	Fgf4
Inhbb	Fst	Ccl3	Fgf4		Hand1	Wnt9a	Psmd2	Spry2
Tgfbi	Gad1	Zic3	Rspo2		Pitx2	Wnt8a	Psmd13	Gng11
Klhl13	Grrp1	Calcoco2	Gata4		Tbx2	Wnt5a	Galnt3	Adcy3
Slc13a5	Rspo3	Smoc2	Hnf1b		Cd44	Wnt7b	Sos1	Adcy4
Dppa3	Pcdh8	Gm10801	Colec10		Tgfb1	Wnt5b	Ubb	Adcy8
	Gsc	Ndnf	Gm1564		Sf1	Wnt2	Fgf4	Adcy6
	Sall3	Epha3	Rbmxl2		Twist1	Wnt4	Spry2	Adcy9
	Kdr	Gsn	Nkain3		Uhrf1	Wnt3	Gng11	Adra2c
	Fgf8	Dppa2	Tcl1		Lefty1	Wnt11	Adcy3	Adra2b
	Sfmbt2	Col6a1	Fam84b		Nanog	Fzd3	Adcy4	Gnb3
	Sfn	Ifit1	Gm21818		Esrrb	Fzd2	Adcy8	Rgs17
	Rhox5	Cd52	Stra8		Lyar	Invs	Adcy6	Gng5
	Alox15	Ifit3	Smoc2		Nkd1	Lrp4	Adcy9	Gng8
	Gata6	Adamtsl1	En1		Rybp	Dvl1	Adra2c	St8sia4
	Lhx1os	Lst1	AA792892		Dpysl2	Gata6	Adra2b	St8sia2
	Fgf10	Crabp2	Col1a2		Cdx2	Mef2c	Gnb3	Mmp20
	Iigp1	Tdgf1	Gm11239		Wwp2	Ctnnb1	Rgs17	Loxl2
	Nt5e	Angpt1	9030622O22Rik		Stat3	Atf2	Gng5	Col1a1
	Gm21440	9030622O22Rik	Ddr2		Socs2	Kat5	Gng8	Col24a1
	Axin2	Csf2rb	C7		Fgf4	Myc	St8sia4	Col5a3
	Amot	Gm21738	Dsc2		Pim1	Sf1	St8sia2	Col9a2
	Krt8	L1td1	Gm428		Pim3	Twist1	Mmp20	Col6a1
	Flt1	Ifi44	Rcan2		Tle2	Prkcg	Loxl2	Col6a2
	Wnt11	Timp2	Nepn		Fbxo15	Uhrf1	Col1a1	Col6a5
	Rnf165	C3ar1	Gm12114		Sall4	Zmym2	Col24a1	Col6a6
	Snai1	Lox	Zfp640		Sall1	Lefty1	Col5a3	Col6a3
	Peg3	Nell1	Gm11238		Tfcp2l1	Ocln	Col9a2	Vps26a
		S100a1	Myl4		Kpna2	Phc1	Col6a1	Vps35
		2610528A11Rik	Igsf11		Smad3	Nanog	Col6a2	Wls
		Mfap2	Hsf2bp		Zic3	Rbpj	Col6a5	Wnt9a
		Fgf4	Gm5662		Eed	Cubn	Col6a6	Wnt8a
		Fbln2	Rspo1		Etv5	Esrrb	Col6a3	Wnt7b
		Eif2s3y	Gm4340		Kdm6a	Med12	Vps26a	Wnt5b
		Rcn3	Gm8764		Smarca2	Zfx	Vps35	Wnt2
		Fcer1g	Gm20765		Igfbp3	Dazl	Wls	Wnt4
		Dmrt1	Gm21304		Klf4	Acvr1	Wnt9a	Wnt3
		Spi1	Gm21312		Klf2	Mtf2	Wnt8a	Wnt11
		Cryab	Trim55		Itga2	Lyar	Wnt5a	Wnt5a
		Cx3cr1	Nanog		Col4a6	Mef2d	Wnt7b	Dvl1
		Spock1	Gm6763		Col16a1	Nkd1	Wnt5b	Fzd3
		Ighm	Myl7		Itgb3	Rybp	Wnt2	Fzd2
		Fzd10	Gm7325		Col9a2	Dpysl2	Wnt4	Invs
		Aebp1	Rian		Col9a1	Cdx2	Wnt3	Lrp4
		Zfp640	Calcoco2		Col2a1	Mbd2	Wnt11	Cd44
		Gjb3	Prmt8		Col5a2	Satb1	Fzd2	Stab2
		Sparc	Shh		Col5a1	Wwp2	Invs	Has2
		Triml1	AA623943		Col4a1	Stat3	Lrp4	Has3
		Emp3	Gdf2		Col4a2	Nr5a2	Fgf15	Lyve1
		Lyz2	Serpina1c		Col6a1	Socs2	Fzd3	Hmmr
		Zfp534	Col26a1		Col6a2	Irs1	Ctnnb1	Bmp2
		Cybb	Kcnk3		Col6a3	Mpl	Dvl1	Isl1
		Cd28	RP23-415L22.2		Col22a1	Mitf	Twist1	Hey2
		Tnc	Tek		Col17a1	Lifr	Rbpj	Hey1
		Cobl	Myh6		Sdc1	Pim1	Mitf	Foxa2
		Cyth4	Gm53		Pxdn	Pim3	Tfap2a	Foxc1
		Dppa4	Ttn		Ddr1	Tle2	Hdac1	Smad4
		Sorcs1	Hoxa9		Col11a1	Fbxo15	Isl1	Nfatc4
		Ptgs1	Gm2016		Col11a2	Kdm1a	Hey2	Nfatc2
		Tcl1	Gm8332		Col26a1	Sall4	Hand1	Hand1
		Hsf2bp	Fgfr3		Adamts2	Sall1	Gata6	Irx4
		Nrp1	Spink3		Itga6	Tcf7	Mef2c	Tbx5
		Lefty1	Zscan4c		P4ha2	Tfap2a	Hey1	Pitx2
		Gm2a	Gm6803		P4ha3	Tfcp2l1	Foxa2	Tbx2
		Etv1	Gm11546		Col20a1	Kpna2	Foxc1	Gata6
		Rac2	Kcnh7		Col27a1	Smad3	Smad4	Mef2c
		Myl3	Serpinb9g			Zic3	Nfatc4	Ctnnb1
		Bnc1	Ugt2b34			Hdac1	Nfatc2	Atf2
		Rbmxl2	Scgn			Gadd45gip1	Irx4	Kat5
		Opcml	Gm12859			Utf1	Tbx5	Myc
		Irx3	Chst8			Eed	Pitx2	Sf1
		Rassf4	Myl2			Nr2f1	Tbx2	Twist1
		Plek	Gm12619			Etv5	Cd44	Prkcg
		Gvin1	Chit1			Kdm6a	Stab2	Uhrf1
		Clec7a	Gm12790			Smarca2	Has2	Zmym2
		Ap3b2	Pmp22			Lef1	Has3	Lefty1
		C1qb	Gm8300			Igfbp3	Lyve1	Ocln
		Fam213a	Tfap2c			Arid3b	Hmmr	Phc1
		Loxl1	Mirg			Rbbp4	Atf2	Nanog
		Kcnk3	Meox1			Klf4	Kat5	Rbpj
		Col8a2	Epcam			Tbx3	Myc	Cubn
		Elavl2	Gm2075			Klf2	Sf1	Esrrb
		Alpl	Sln			Klf5	Prkcg	Med12
		Gm4070	Gm7029			Gng11	Uhrf1	Zfx
		Corin	Brinp3			Adcy3	Zmym2	Dazl
		Gucy1b3	Dio2			Adcy4	Lefty1	Acvr1
		Hp	Csrp3			Adcy8	Ocln	Mtf2
		Cd180	Gm21647			Adcy6	Phc1	Lyar
		Ak5	Dppa2			Adcy9	Nanog	Mef2d
		Isg15	Nexn			Adra2c	Cubn	Nkd1
		Wisp1	Gm14929			Adra2b	Esrrb	Rybp
		Ttn	Ntrk2			Gnb3	Med12	Dpysl2
		Itgb3	D130058E05Rik			Rgs17	Zfx	Cdx2
		Tnnt2	Synpo2l			Gng5	Dazl	Mbd2
		Slitrk5	Gpa33			Gng8	Acvr1	Satb1
		Ina	Cldn6			St8sia4	Mtf2	Wwp2
		Apoa1	Cenpv			St8sia2	Lyar	Stat3
		Ube2ql1	Gm26806			Mmp20	Mef2d	Nr5a2
		Ttr	Cyp26b1			Loxl2	Nkd1	Socs2
		Csf1r	Rpl39l			Col1a1	Rybp	Irs1
		Col16a1	Sel1l2			Col24a1	Dpysl2	Mpl
		Fut9	Gm24766			Col5a3	Cdx2	Mitf
		Myof	Gm25817			Col9a2	Mbd2	Lifr
		Myl4	Gm21319			Col6a1	Satb1	Pim1
		Nckap1l	Ooep			Col6a2	Wwp2	Pim3
		Ooep	AV026068			Col6a5	Stat3	Tle2
		Cdkn2a	Halr1			Col6a6	Nr5a2	Fbxo15
		Tac2	Ebf2			Col6a3	Socs2	Kdm1a
		Twist1	Fbxw14			Cd44	Irs1	Sall4
		Lama1	Hkdc1			Stab2	Mpl	Sall1
		Gdf6	Podxl			Has2	Lifr	Tcf7
		Rtn1	RP23-204I16.3			Has3	Pim1	Tfap2a
		Gfra3	Boc			Lyve1	Pim3	Tfcp2l1
		Lgals1	Prph			Hmmr	Tle2	Kpna2
		RP23-204I16.3	Cpe			Bmp2	Fbxo15	Smad3
		Ptprc	AC132444.5			Isl1	Kdm1a	Zic3
		2410007B07Rik	Olfml1			Hey2	Sall4	Hdac1
		Gm21440	Sytl4			Hey1	Sall1	Gadd45gip1
		Col4a6	Zscan4b			Foxa2	Tcf7	Utf1
		Col9a1	Sfrp5			Foxc1	Tfcp2l1	Eed
		Axl	Dppa5a			Smad4	Kpna2	Nr2f1
		Col5a2	Mme			Nfatc4	Smad3	Etv5
		Vgll2	Ankrd1			Nfatc2	Zic3	Kdm6a
		Rfx6	Zscan4d			Hand1	Gadd45gip1	Smarca2
		Fxyd1	Fbln2			Irx4	Utf1	Lef1
		Slc24a3	Rab6b			Tbx5	Eed	Igfbp3
		Triml2	AC140365.1			Pitx2	Nr2f1	Arid3b
		Lgals3bp	Rbp4			Tbx2	Etv5	Rbbp4
		Foxc1	Tdgf1			Sdc4	Kdm6a	Klf4
		Ipo5	Stk31			Fn1	Smarca2	Tbx3
		Myh6	Dmrtc1a			Sdc1	Lef1	Klf2
		Colec10	4933403O03Rik			Ddr1	Igfbp3	Klf5
		F5	Ldoc1			Itga6	Arid3b	Sdc4
		Otx2	Ttpa			Itga2	Rbbp4	Sdc1
		Apom	Apoa1			Tgfb1	Klf4	Ddr1
		Tmem132e	Gm12724			Itgb1	Tbx3	Itga6
		Crabp1	Gkn2			Itgb3	Klf2	Fn1
		Mirg	Gm2056			Pxdn	Klf5	Itga2
		Il18rap	Creb3l1			Mmp9	Sdc4	Tgfb1
		Sema3b	Zscan4e			Col9a1	Fn1	Itgb1
		Anxa2	Obox1			Col2a1	Sdc1	Itgb3
		Fmod	Dazl			Col5a2	Ddr1	Col4a1
		Gbp7	Sh3bgr			Col5a1	Itga6	Col4a2
		Rxfp1	Tdo2			Col4a1	Itga2	Col4a6
		Fbxo15	Aldob			Col4a2	Tgfb1	Pxdn
		Fbxo32	Zfp534			Col1a2	Itgb1	Mmp9
		Mcf2	Dppa4			Col11a1	Itgb3	Bmp1
		Irx5	RP24-120B18.7			Col11a2	Pxdn	Pcolce
		Bicc1	Lgals3bp			Col4a6	Mmp9	Col9a1
		Pyy	Csrnp3			Bmp1	Col11a2	Col14a1
		Selm	Reln			Pcolce	Col2a1	Col7a1
		Samd9l	Fbxo15			Col14a1	Col9a1	Col22a1
		Cytip	Usp17lc			Col7a1	Col5a2	Col17a1
		Phf11b	Adamdec1			Col27a1	Col5a1	Col23a1
		Hcls1	Gabrp			Col22a1	Col4a1	Col26a1
		Hoxb9	Bcl11b			Col17a1	Col4a2	Col16a1
		S100a4	Usp17ld			Col23a1	Col1a2	Col20a1
		Il17re	Prg2			Col26a1	Col11a1	Col1a2
		A830018L16Rik	Sh3tc2			Col16a1	Col4a6	Col11a1
		Bst2	Rfx6			Col20a1	Bmp1	Col11a2
		Ptk2b	Mybpc3			P4ha1	Pcolce	Col2a1
		Svep1	Myl3			Adamts2	Col14a1	Col5a2
		Etv2	A730045E13Rik			Serpinh1	Col7a1	Col5a1
		Bin2	Gjb3			P4ha2	Col27a1	Col27a1
		Adcy8	Fam46a			P4ha3	Col22a1	P4ha1
		Slc4a4	Gm17514			Plod3	Col17a1	Adamts2
		Gm53	Ephx2			Plod1	Col23a1	Serpinh1
		Thbs1	Fam81a			Thbs1	Col26a1	P4ha2
		H2-K1	Il1b			Icam2	Col16a1	P4ha3
		Gm6763	Chrm3			Sparc	Col20a1	Plod3
		Cbln4	Gtsf1l			Ltbp2	P4ha1	Plod1
		Nhs	C1ql2			Ltbp1	Adamts2	Thbs1
		Upp1	Nrp1			Mmp14	Serpinh1	Icam2
		Zim1	B020031M17Rik			Mmp16	P4ha2	Sparc
		Efnb1	Il1rapl2			Bgn	P4ha3	Ltbp2
		Six4	Mid1ip1			Matn4	Plod3	Ltbp1
		Col5a1	Habp2			Timp2	Plod1	Mmp14
		Hspb7	Foxq1			Nid2	Bmp2	Mmp16
		Rspo1	Fam134b			Itga1		Bgn
		Gm26758	Vmn2r55			Scube1		Matn4
		Tgfb1i1	Lum			Capn7		Timp2
		Fam81a	Serpinf2			Vcam1		Nid2
		Olfml1	Gsc			Pecam1		Itga1
		RP23-403H2.2	Nog			Itgae		Scube1
		Gpa33	Liph			Fgb		Capn7
		Prdm14	Gm12800			Mmp2		Vcam1
		Ccnb1ip1	Ebf3			Itgb8		Pecam1
		Oprk1	Masp1			Adam8		Itgae
		Sh3tc2	Cobll1			Itga2b		Fgb
		Plac8	Cdx2			Capn15		Mmp2
		Gria1	Cysltr1			Plg		Itgb8
		Tifab	Prrx1			Mfap4		Adam8
		Gm7325	Gm13154			Lum		Itga2b
		Stac	Fam20c			Mfap2		Capn15
		Hoxd13	Stag3			Capns1		Plg
		Foxa2	B3gnt7					Mfap4
		Gbp6	Trim75					Lum
		Kbtbd12	Spock1					Mfap2
		Halr1	Gm14511					Capns1
		Nr5a2	Apob
		Il1rn	Pla2g12b
		Hspb2	Itih2
		Ccdc80	Irx5
		Hmha1	Zic1
		Klf5	AI115009
		Tox	Msr1
		Epb4.1l3	Lrrc15
		Gpx3	4930500J02Rik
		Gm12718	Cited1
		Alcam	Pcbd1
		5430435G22Rik	Gm11578
		Prss35	Ambp
		C1qc	Pdzd4
		Gdf3	Col16a1
		Tmsb4x	Gm22991
		Gata4	Ankrd45
		Fras1	Clstn2
		Mical2	Foxa1
		Gm16880	Igfbp5
		Camk1	Myh7
		Serping1	Tmem26
		Foxa3	Ror1
		Mtus2	Col1a1
		Tfcp2l1	Gm20831
		Rgs5	Foxa3
		Wdfy4	Eef1a2
		Kcnh7	Smim22
		Lmna	Plxna4
		B830012L14Rik	Gm13051
		Cenpv	Rhcg
		Rgs18	Sparc
		Myo1f	Smim1
		Mx2	Lrp2
		S100a11	Six4
		Gm4340	Gm12794
		Gm20765	Mmp23
		Gm21304	RP24-68C1.3
		Gm21312	Gm13228
		Gm8764	Accsl
		9330185C12Rik	B830012L14Rik
		Clca6	Rhox13
		Asb2	Enah
		Tex19.1	D1Pas1
		Rpl39l	Gm16427
		Dppa3	Tceal1
		Clec5a	Gm867
		Cdc45	Abcb5
		Stra8	Gm25208
		Cmah	C330046G13Rik
		Ifi27l2a	Adap2
		Hnf1b	Gm13691
		Scgn	Gm13693
		1190007I07Rik	Gm13694
		Mybpc3	Gm13695
		Foxa1	Gm13696
		Il17ra	Gm13697
		Rspo2	Gm13698
		Htr1b	Vgll2
		Mx1	Cyct
		Adamts12	Lrrn2
		Tek	Shisa8
		Meox1	RP24-413A18.7
		Sox13	Gm16092
		Sgol2	AC133095.2
		Gbp2	Klhl30
		Clic6	Usp17la
		Cemip	Dlx4
		Hoxa7	Gm5934
		Fam84b	Cyp3a13
		Slc7a8	Cemip
		Alox5ap	Itga4
		Upk3b	Stmn2
		Vgll3	Glis1
		Gbp5	Ihh
		1700110I01Rik	EU599041
		Creb3l1	A930011O12Rik
		Plcg2	Ptgds
		Sel1l3	Sp5
		March10	Gm25228
		Upk1b
		Emp2
		Mok
		Kcnk16
		Dyrk3
		Cysltr1
		Olfm1
		Rpl7a-ps10
		Fmnl1
		Nodal
		Ccnd1
		Ndrg2
		Liph
		Gm13154
		Eln
		Phkg1
		Laptm5
		I830012O16Rik
		Unc93b1
		Olfr814
		Tpm2
		Fgf11
		Fam114a1
		Bmp10
		Chchd10
		Sfrp5
		Cxcr2
		Gtsf1l
		Lrrc32
		Ifih1
		Ddx60
		Ncf4
		Tox3
		Serpina1c
		Cyp2s1
		Srgn
		Dtl
		Gbp3
		Gm16211
		Erbb2
		Gm14058
		Slc35d3
		4930500J02Rik
		Spic
		Car1
		Ccne1
		Pf4
		Gemin6
		5330426P16Rik
		Bcl2a1a
		Alox12
		Mme
		AU018091
		Pnoc
		Tff3
		Hnf4a
		Rrs1
		Cxx1b
		Lbh
		Rhox9
		Jam2
		Oas1b
		Rpl10l
		Dis3
		Myh13
		Ehd2
		Mfhas1
		Il1r1
		Gm24598
		Gsc
		Clu
		Foxq1
		Exo1
		Sirpa
		Ccl9
		Cd14
		Pga5
		Klk8
		Plcl1
		Krt42
		Gm6792
		Pld4
		Anxa1
		Loxl2
		Grina
		Asic1
		N28178
		4930461G14Rik
		Lrrc31
		Gm9788
		Ctsc
		Dnah2
		Il10ra
		Prph
		Cyp4a29
		Myl7
		Ppbp
		Cnpy1
		Rhox6
		Olfr986
		Hhip
		H2-D1
		Ccl4
		Fam169b
		Cxcr5
		S100a6
		Olfm4
		Bdh1
		Gm15697
		RP24-68C1.4
		B3gnt8
		F630028O10Rik
		Alx1
		Six2
		Gm21761
		Nacad
		Gm15348
		Serpinb1a
		Gm6086
		A930011O12Rik
		Clec12a
		Gm21818
		Jph2
		Wnk2
		Zfp296
		Gm13051
		Cd33
		Gm26806
		Nog
		Rnase6
		Rtp4
		Col12a1
		Nfasc
		Lfng
		Il21r
		Afp
		Mn1
		Stat1
		Gm1631
